# Supplementary material for: A bloody interaction: plasma proteomics reveals gilthead sea bream (Sparus aurata) impairment caused by Sparicotyle chrysophrii
Source: Parasit Vectors. 2022 Sep 10;15:322. doi: 10.1186/s13071-022-05441-1 (PMC9463799; doi:10.1186/s13071-022-05441-1)
Supplement: Supplementary file 3 — Additional file 3: Table S1. List of proteins with VIP value > 1 responsible for the separation of groups in the PLS-DA model presented in Fig. 1. ordered by the corresponding cluster from the K-means analysis (Fig. 2). The group mean normalised abundance values are shown on the right. [file 13071_2022_5441_MOESM3_ESM.xlsx]

## Sheet: Sheet1
Additional file 3. Table S1. List of proteins with VIP value > 1 responsible for the separation of groups in the PLS-DA model presented in Fig. 1. ordered by the corresponding cluster from the k-means analysis (Fig. 2). The group mean normalized abundance values are shown on the right.
VIP value	Cluster	Protein	C	H	ML
1.74902	A	Apolipoprotein B-100	1.56507e+07	2.85365e+06	3.10617e+06
1.59991	A	Immunoglobulin light chain, partial	705514	255964	351236
1.57705	A	Platelet glycoprotein Ib alpha chain-like	612497	418105	271711
1.48548	A	Killer cell immunoglobulin-like receptor 2DL4	101704	41156.1	32261.8
1.40787	A	Biotinidase	21384	9260.47	12168.5
1.37276	A	Apolipoprotein A-IV-like	2.37727e+06	1.43658e+06	982064
1.31889	A	Immunoglobulin heavy chain V region 186-1	514392	315670	258342
1.3063	A	Hemopexin	2.16441e+07	1.34279e+07	1.1242e+07
1.26436	A	Immunoglobulin kappa light chain-like	199528	72001.2	21649.4
1.25563	A	Peptidyl-prolyl cis-trans isomerase	38122.5	20402.4	22906.6
1.25489	A	Immunoglobulin kappa chain V-IV region JI	93082.7	53880.4	30955.7
1.218	A	Immunoglobulin lambda-1 light chain-like	114113	25295.6	31873.8
1.17251	A	Immunoglobulin heavy chain V region 23	353691	206262	199232
1.17202	A	Immunoglobulin kappa chain V-V region	268801	98838.6	121182
1.11073	A	Immunoglobulin kappa chain V region 3315	1.06989e+06	537225	526468
1.11019	A	Immunoglobulin kappa chain V region	158040	40964.4	41309.8
1.08744	A	Immunoglobulin light chain precursor	213978	146502	89777.4
1.07323	A	Immunoglobulin lambda chain V-I region NIG-64	154849	85707.7	67090
1.05355	A	Immunoglobulin kappa chain V-III region SIE	66487.7	23077.7	30993.6
1.00254	A	Protein phosphatase 1 regulatory subunit 37	14991	6387.5	8672.2
1.82446	B	2,3-bisphosphoglycerate 3-phosphatase	153763	217354	41436.1
1.70597	B	Complement factor H-like	3.57805e+06	3.66809e+06	2.40668e+06
1.57146	B	Acidic mammalian chitinase-like	270862	193523	133958
1.54901	B	Complement component C7-like	4.58397e+06	4.07864e+06	3.18315e+06
1.52742	B	Immunoglobulin lambda chain C region	51555.9	88978.3	47795.8
1.46167	B	Complement C8 alpha chain	2.90857e+06	2.6788e+06	2.21512e+06
1.44523	B	Complement component 8 subunit beta	4.03604e+06	4.08088e+06	3.21734e+06
1.41916	B	Complement component C6	359953	259580	193489
1.41747	B	Immunoglobulin kappa chain V region 3315	33896	49399.8	11407.9
1.41123	B	Complement component C8 gamma chain	1.20596e+06	1.15382e+06	904403
1.35948	B	Insulin like growth factor binding protein acid labile subunit	4.26758e+06	3.68342e+06	3.01556e+06
1.35464	B	Basement membrane-specific heparan sulfate proteoglycan core protein-like	1.43433e+06	1.57611e+06	1.09687e+06
1.34809	B	Complement factor I-like	192780	263357	141555
1.28672	B	Phospholipase A2	257121	284191	208181
1.28558	B	Complement factor B-like	1.19794e+06	813517	841825
1.27484	B	Cyclin dependent kinase like 1	100614	139449	79973.8
1.27139	B	Sushi domain-containing protein 1	3.79864e+06	4.32989e+06	2.82803e+06
1.25486	B	Prostaglandin D2 synthase a	314563	323528	239822
1.25307	B	Inter-alpha-trypsin inhibitor heavy chain H3-like	1.68622e+07	1.89442e+07	1.29485e+07
1.24292	B	Complement C5	1.88403e+07	2.03278e+07	1.51771e+07
1.24198	B	Complement factor H-like	5.32287e+06	4.60999e+06	3.58383e+06
1.23353	B	Inter-alpha-trypsin inhibitor heavy chain 2	7.16338e+06	6.06806e+06	5.68979e+06
1.23236	B	Immunoglobulin lambda-like polypeptide 5	359732	283725	232057
1.23116	B	Galactose-specific lectin nattectin-like	113821	153920	100149
1.20917	B	Christmas factor	5.08722e+06	7.04045e+06	4.26261e+06
1.19479	B	Coagulation factor X-like	72864.8	122185	93096.5
1.18151	B	Carboxylic ester hydrolase	680038	607526	452276
1.18025	B	Complement C3-like	4.1261e+06	2.8722e+06	3.02217e+06
1.15572	B	Myosin-1-like	7.33091e+06	7.88841e+06	4.82902e+06
1.13836	B	Serotransferrin	4.70631e+08	5.89434e+08	5.36621e+08
1.13547	B	Inter-alpha-trypsin inhibitor heavy chain H3-like	4.28817e+07	4.79002e+07	3.93095e+07
1.11824	B	Serpin family G member 1	7.25564e+06	4.87078e+06	5.05711e+06
1.11726	B	Cholesteryl ester transfer protein	2.94321e+06	2.82277e+06	2.3483e+06
1.1115	B	Complement factor B-like	3.86174e+06	3.32092e+06	2.77443e+06
1.11033	B	Sulfhydryl oxidase	515035	441054	396822
1.11024	B	Ectonucleotide pyrophosphatase/phosphodiesterase family member 2	646801	500088	543632
1.10119	B	Ovostatin	2.6765e+07	2.31122e+07	2.30449e+07
1.09743	B	Coagulation factor V	2.56096e+06	2.11135e+06	2.17347e+06
1.07684	B	Alpha-2-macroglobulin-like	1.04112e+07	1.10259e+07	9.23458e+06
1.07354	B	Alpha-2-HS-glycoprotein-like	55584.4	39950.2	37957.4
1.05577	B	Serpin family D member 1	7.39783e+06	7.16046e+06	6.45634e+06
1.03938	B	Hepatocyte growth factor-like protein	1.15148e+06	1.517e+06	1.32549e+06
1.03419	B	Immunoglobulin kappa variable 4-1	145983	208289	73136.2
1.03342	B	Apolipoprotein H	953985	797191	747958
1.01402	B	Uncharacterized protein LOC108889753	1.27617e+06	801556	845197
1.00007	B	Fibrinopeptide A	8.92397e+06	1.12723e+07	4.76439e+06
1.69801	C	Saxitoxin and tetrodotoxin-binding protein 1-like	9.99824e+06	4.92454e+06	8.60789e+06
1.67009	C	Apolipoprotein C-I-like	1.33822e+06	1.1479e+06	2.40768e+06
1.50541	C	Protein LEG1 homolog	183581	133910	274659
1.49335	C	Coagulation factor VII	398683	387651	553589
1.44982	C	Alpha-2 globin	3.56186e+06	592453	2.41704e+06
1.44205	C	Uncharacterized protein LOC115583141	1.15616e+06	863146	1.46317e+06
1.43305	C	Alpha-1 globin	4.14262e+06	1.58992e+06	5.68742e+06
1.42363	C	Hemoglobin subunit beta-like	3.39467e+06	1.1336e+06	4.14373e+06
1.28347	C	Apolipoprotein H	2.00298e+06	1.12924e+06	1.77822e+06
1.27434	C	Carboxypeptidase N subunit 2	317179	235678	279535
1.26286	C	Apolipoprotein M	254037	226414	288221
1.26052	C	Immunoglobulin kappa chain V-III region	105746	40991.9	79304.1
1.25717	C	Calcium/calmodulin-dependent protein kinase	544540	352145	770039
1.23522	C	Ladderlectin-like	94082.6	54334.8	89147.1
1.23442	C	Hyaluronan binding protein 2	3.37466e+06	2.94897e+06	4.89817e+06
1.22932	C	Pentaxin	1.55834e+07	1.39846e+07	1.94289e+07
1.2241	C	Alpha-1-antiproteinase-like	752087	573836	750395
1.20584	C	Complement C3-like	3.07785e+07	2.48603e+07	2.85055e+07
1.18637	C	Uncharacterized protein LOC108874211	433479	269948	399954
1.18283	C	Complement C3-like	9.51273e+06	9.71633e+06	1.25399e+07
1.17846	C	Alpha-2-macroglobulin-P-like	2.83009e+07	2.02891e+07	2.30208e+07
1.16014	C	Apolipoprotein A-I-like	482405	450823	944918
1.15862	C	Complement C1q subcomponent subunit A	167280	63589.2	143694
1.15407	C	Ceruloplasmin	7.13497e+06	4.45608e+06	6.92524e+06
1.13347	C	Uncharacterized protein LOC102308728	230093	112487	346738
1.13216	C	Complement C5	50443	25131.5	64959.9
1.125	C	Beta globin	3.23951e+06	769684	2.61501e+06
1.12046	C	Ceruloplasmin	294468	294120	458974
1.11943	C	Glutathione peroxidase	723473	776165	931344
1.10888	C	Catechol O-methyltransferase domain-containing protein 1-like	384421	287204	465685
1.10465	C	Complement C3-like	5.48253e+07	4.36963e+07	5.08552e+07
1.10362	C	Complement C3-like	5.94216e+06	4.00395e+06	7.05574e+06
1.10447	C	Apolipoprotein A-II	9.14731e+07	6.76531e+07	9.56881e+07
1.09671	C	Uncharacterized protein LOC100691126	38499.2	23304.7	30577.6
1.07681	C	Integrin beta-1-like	549274	412130	478066
1.06297	C	Hyaluronan-binding protein 2-like	7.14585e+07	5.42038e+07	6.59731e+07
1.05892	C	Apolipoprotein M	2.30151e+06	2.10595e+06	2.89801e+06
1.05482	C	Actin beta	188369	155499	313217
1.03203	C	Fetuin-B-like	2.1571e+07	1.94326e+07	2.95672e+07
1.02088	C	Complement C4-like	5.52801e+06	3.5913e+06	4.96003e+06
1.01899	C	Fibronectin-like	1.58719e+07	8.05889e+06	1.57007e+07
1.63252	D	Leukocyte cell-derived chemotaxin-2	365018	501246	749524
1.62045	D	Estrogen-regulated protein	162536	451225	482599
1.45937	D	Apolipoprotein A-IV-like	3.23778e+06	5.66743e+06	1.00811e+07
1.38729	D	Eukaryotic translation initiation factor 3 subunit J	72767.5	171827	365857
1.37263	D	L-rhamnose-binding lectin CSL2	20689.9	46556.8	36153.6
1.34228	D	Pentraxin fusion protein-like	6.52564e+06	1.83789e+07	2.36818e+07
1.3364	D	Apolipoprotein Eb	793072	1.16513e+06	1.46114e+06
1.31017	D	Uncharacterized protein LOC115590787	1.74395e+06	2.286e+06	2.42904e+06
1.3025	D	Cephalotoxin-like protein	45697.5	89813.7	159025
1.2988	D	Alpha-1-microglobulin	43310.2	85237.1	79460.4
1.28349	D	Hibernation-specific plasma protein HP-55	595726	3.25728e+06	1.38778e+06
1.26798	D	Uncharacterized protein LOC115567382	544909	529826	1.47256e+06
1.251	D	Intercellular adhesion molecule 5	119908	130199	287461
1.20336	D	Uncharacterized protein LOC109958385	320758	377113	509329
1.14305	D	Immunoglobulin heavy chain V-III region VH26	14190	22889.1	43284.7
1.12818	D	Apolipoprotein A-I	597464	1.33623e+06	3.26089e+06
1.12427	D	Intercellular adhesion molecule 1	85630.3	117256	153804
1.10443	D	Complement C6	71660.9	128460	140574
1.07487	D	Saxitoxin and tetrodotoxin-binding protein 1 Precursor	2.12613e+06	2.75083e+06	3.38656e+06
1.06881	D	Fetuin B	34011.1	53064.5	77467.5
1.03118	D	Apolipoprotein C-II	441958	728909	929008
1.00711	D	Si:ch1073-126c3.2	14124.3	20664.5	33547.5
